# Supplementary material for: Whole exome sequencing with a focus on cardiac disease-associated genes in families of sudden unexplained deaths in Yunnan, southwest of China
Source: BMC Genomics. 2023 Jan 31;24:57. doi: 10.1186/s12864-022-09097-0 (PMC9890689; doi:10.1186/s12864-022-09097-0)
Supplement: Supplementary file 5 — Additional file 5. [file 12864_2022_9097_MOESM5_ESM.xlsx]

## Sheet: Sheet1
PCR primers
ID	Primers	Sequence of primers(5'to3')
1	SCN5A c.3577 F	CGTGGGGTTGAGAGTTTGTG
2	SCN5A c.3577 R	CAGTTTCCCAGATGAGCAGC
3	IRX c.230A＞G F	GAGAGGGAGGAAGAGGGAGA
4	IRX c.230A＞G R	CTCTGCAGTTCTTGATGGCC
5	TTN c.8069C＞T F	CACCCTGCAAAAGAATGGCT
6	TTN c.8069C＞T R	TGAATCCCAGGAAGCTGTGT
7	LDB3 c.2104T＞G F	TTTGGGGCTTGATCCGTTTG
8	LDB3 c.2104T＞G R	CCCTCTCAAAGCCAAGCATC
9	MYH6 c.3928T＞C F	CCAATGAGTACCGCGTGAAG
10	MYH6 c.3928T＞C R	GTCTCCTCCTCGTACTGCTC
11	TTN c.80987C＞T F	GTGCCTCCATCATTCACTGG
12	TTN c.80987C＞T R	ATCAGTTCCGTGTCAAGGCT
13	MYH c.3G＞A F	CTGTTGTTCCTTGCTCCACC
14	MYH c.3G＞A R	GCCCTACTCACCTTCCCATT
